# Supplementary material for: Adverse Events and Clinical Correlates in Asian Patients with Atrial Fibrillation and Diabetes Mellitus: A Report from Asia Pacific Heart Rhythm Society Atrial Fibrillation Registry
Source: J Clin Med. 2024 Feb 23;13(5):1274. doi: 10.3390/jcm13051274 (PMC10932296; doi:10.3390/jcm13051274)
Supplement: Supplementary file 1 [file jcm-13-01274-s001.zip]

Archive with 1 entries (1 files):
- jcm-2792286-supplementary.pdf
